# Supplementary material for: Determinants of chromosome-specific telomere lengths among 2573 All of Us participants
Source: Nat Commun. 2026 Mar 28;17:4579. doi: 10.1038/s41467-026-71172-x (PMC13195165; doi:10.1038/s41467-026-71172-x)
Supplement: Supplementary file 3 — Supplementary Data 1-10 [file 41467_2026_71172_MOESM3_ESM.xlsx]

## Sheet: Supplementary Data 1
Suppelementary Data 1. Estimates of variation in csTL explained by fixed and random effects
Factor	Model	PVE (%)	P (LRT)
All Fixed Effects	~ Age + Sex + BMI + Ancestry + Batch + Smoking + (1|ChrArm) + (1|Participant)	18.8	< 2x10-16
Age	~ Age + (1|ChrArm) + (1|Participant)	3.7	2x10-60
Sex	~ Sex + (1|ChrArm) + (1|Participant)	1.1	6x10-18
Ancestry	~ Ancestry + (1|ChrArm) + (1|Participant)	3.1	2x10-47
Smoking	~Smoking + (1|ChrArm) + (1|Participant)	0.4	1x10-6
BMI	~ BMI + (1|ChrArm) + (1|Participant)	0.2	7x10-5
Batch	~ Batch + (1|ChrArm) + (1|Participant)	14.6	4x10-288
Chromosome arm (random effect)	~ Age + Sex+ BMI + Ancestry + Batch + Smoking + (1|ChrArm) + (1|Participant)	9.1	< 2x10-16
Individual (random effect)	~ Age + Sex + BMI + Ancestry + Batch + Smoking + (1|ChrArm) + (1|Participant)	8.9	< 2x10-16
PVE, percent variance explained; LRT, chi-squared likelihood ratio test
P-values correspond to LRTs comparing each model to a reduced model lacking the factor of interest.
Random effects are specified as (1 | X)
No adjustment for multiple comparisons was performed
P-values reported as < 2 × 10⁻¹⁶ reflect values that R prints as 0 due to machine-precision limits.

## Sheet: Supplementary Data 2
Supplementary Data 2. Estimates of variation in csTL residuals explained by fixed and random effects after pre-adjusting for batch
Factor	Model	PVE %	P (LRT)
All Fixed Effects	~ Age + Sex + BMI + Ancestry + Smoking + (1|ChrArm) + (1|Participant)	4.4	6x10-105
Age	~ Age + (1|ChrArm) + (1|Participant)	3.9	6x10-99
Sex	~ Sex + (1|ChrArm) + (1|Participant)	0.7	1x10-16
Ancestry	~ Ancestry + (1|ChrArm) + (1|Participant)	0.1	0.07
Smoking	~ Smoking + (1|ChrArm) + (1|Participant)	0.2	4x10-7
BMI	~ BMI + (1|ChrArm) + (1|Participant)	0.0006	0.8
Chromosome arm	~ Age + Sex+ BMI + Ancestry + Smoking + (1|ChrArm) + (1|Participant)	10.7	< 2x10-16
Individual	~ Age + Sex + BMI + Ancestry + Smoking + (1|ChrArm) + (1|Participant)	10.6	< 2x10-16
PVE, percent variance explained; LRT, chi-squared likelihood ratio test
csTL residuals were obtained by regressing csTL on batch
P-values correspond to χ² LRTs comparing each model to a reduced model lacking the factor of interest.
Random effects are specified as (1 | X)
No adjustment for multiple comparisons was performed
P-values reported as < 2 × 10⁻¹⁶ reflect values that R prints as 0 due to machine-precision limits.

## Sheet: Supplementary Data 3
Supplementary Data 3. Estimates of variation in csTL explained by fixed and random effects, with batch modeled as a random effect
Factor	Model	PVE %	p (LRT)
All Fixed Effects	~ Age + Sex + BMI + Ancestry + Cohort+ Smoking + (1|ChrArm) + (1|Participant) + (1|Batch)	3.8	< 2x10-16
Age	~ Age + (1|ChrArm) + (1|Participant)	3.4	1x10-101
Sex	~ Sex + (1|ChrArm) + (1|Participant)	0.6	1x10-16
Ancestry	~ Ancestry + (1|ChrArm) + (1|Participant)	0.1	0.06
Smoking	~ Smoking + (1|ChrArm) + (1|Participant)	0.2	3x10-7
BMI	~ BMI + (1|ChrArm) + (1|Participant)	7x10-5	0.93
Chromosome arm	~ Age + Sex + BMI + Ancestry + Smoking + (1|ChrArm) + (1|Participant) + (1|Batch)	8.9	< 2x10-16
Batch	~ Age + Sex + BMI + Ancestry + Smoking + (1|ChrArm) + (1|Participant) + (1|Batch)	17.2	4x10-276
Individual	~ Age + Sex + BMI + Ancestry + Smoking + (1|ChrArm) + (1|Participant) + (1|Batch)	8.7	< 2x10-16
PVE, percent variance explained; LRT, chi-squared likelihood ratio test
P-values correspond to χ² LRTs comparing each model to a reduced model lacking the factor of interest.
Random effects are specified as (1 | X)
No adjustment for multiple comparisons was performed
P-values reported as < 2 × 10⁻¹⁶ reflect values that R prints as 0 due to machine-precision limits.

## Sheet: Supplementary Data 4
Supplementary Data 4. Association between ancestry and TL for each chromosome arm
	Reported association between AFR vs EUR and TL												Reported Association between AFR vs AMR and TL
Chromosome Arm	Undjusted model			Batch modeled as a fixed effect			Pre-adjust for batch			Batch modeled as a random effect						Batch modeled as a fixed effect			Pre-adjust for batch			Batch modeled as random effect
	Beta unadjusted	SE unadjusted	P unadjusted	Beta adjusted	SE adjusted	P adjusted	Beta adjusted	SE adjusted	P adjusted	Beta adjusted	SE adjusted	P adjusted	Beta unadjusted	SE unadjusted	P unadjusted	Beta adjusted	SE adjusted	P adjusted	Beta adjusted	SE adjusted	P adjusted	Beta adjusted	SE adjusted	P adjusted
chr1p	-541.199	175.497	0.00209703	-59.9372	191.782	0.754702	-44.3933	164.57	0.787403	-53.3334	190.557	0.779625	-10.4023	128.636	0.935564	107.681	165.182	0.514616	132.853	120.051	0.268702	112.018	162.892	0.491813
chr1q	-671.193	136.643	1.04983e-06	-217.446	151.005	0.150181	-26.905	124.934	0.829535	-214.537	149.854	0.152556	-212.678	113.58	0.0614243	-249.772	137.869	0.0703382	-108.714	102.129	0.287366	-242.933	135.931	0.0742222
chr2p	-663.894	167.341	7.83271e-05	-162.521	174.259	0.351253	-146.487	149.613	0.327786	-158.609	173.188	0.360002	-451.137	133.715	0.000772072	-415.027	156.732	0.00823675	-352.766	117.58	0.00277074	-405.504	154.736	0.00892645
chr2q	-424.215	230.67	0.0664571	-11.6066	250.403	0.963047	25.6604	214.223	0.9047	-2.47209	247.403	0.992031	-79.6279	164.677	0.62891	-176.901	208.077	0.395615	-53.2689	153.921	0.729419	-154.194	202.345	0.446406
chr3p	-714.657	217.176	0.00104536	-200.772	240.432	0.403958	-186.751	200.6	0.352169	-189.011	238.045	0.427436	-159.716	171.395	0.351705	-267.842	212.406	0.207705	-267.359	154.964	0.0848814	-254.36	208.398	0.222659
chr3q	-598.517	162.701	0.000250706	-31.6175	190.514	0.868234	-109.162	159.629	0.494278	-41.7491	188.081	0.824394	-490.5	138.506	0.000421842	-71.5192	178.916	0.689462	-292.443	132.756	0.0279001	-91.7911	174.189	0.598394
chr4p	-511.225	194.565	0.00878471	-198.116	211.421	0.349044	-75.2245	177.513	0.671863	-183.345	209.328	0.381396	-254.77	140.736	0.0706724	-259.425	173.194	0.134611	-241.804	125.916	0.0552104	-252.592	169.771	0.137264
chr4q	-270.978	288.23	0.347631	192.347	305.854	0.52974	4.67434	267.529	0.986067	159.592	301.045	0.596281	321.077	224.91	0.154083	686.917	279.233	0.0142654	239.199	202.768	0.238741	609.899	269.183	0.0239938
chr5p	-355.247	205.482	0.084225	57.271	202.305	0.777181	180.433	179.388	0.314807	70.9875	201.574	0.724807	-40.399	167.906	0.809923	-304.519	187.904	0.105504	-58.6271	143.794	0.683592	-287.452	186.272	0.123188
chr5q	-826.294	188.378	1.33898e-05	-233.546	213.662	0.274767	-237.799	175.939	0.176963	-222.422	210.858	0.291887	-330.585	151.87	0.0298482	-153.815	195.799	0.432402	-353.98	140.014	0.0116962	-145.668	190.869	0.445656
chr6p	-399.697	185.847	0.0320191	-288.154	205.156	0.16084	-61.2666	179.299	0.732733	-278.843	202.314	0.168797	-139.666	154.221	0.365608	-196.242	194.535	0.313625	-66.9918	145.037	0.644375	-186.616	187.951	0.321354
chr6q	-680.62	182.406	0.000203247	-180.525	196.956	0.359631	-171.633	166.515	0.302962	-186.044	195.6	0.341806	-333.317	141.536	0.0187519	-301.072	174.669	0.0851386	-235.384	126.919	0.0640039	-306.811	172.116	0.075029
chr7p	-569.754	184.469	0.00207859	-116.277	206.022	0.572646	-90.6965	171.934	0.597984	-113.498	203.867	0.577871	-15.5071	147.271	0.916166	108.549	185.2	0.55796	14.675	136.062	0.914137	107.086	181.541	0.555454
chr7q	-590.989	171.799	0.000608814	-39.9024	189.998	0.833705	47.3644	158.784	0.765549	-34.8612	188.401	0.853243	-136.116	138.568	0.326218	-137.862	168.802	0.414319	-71.2321	126.093	0.572274	-130.21	166.086	0.433266
chr8p	-505.761	217.563	0.020406	-95.2314	236.811	0.687719	53.9586	201.557	0.789011	-89.0847	234.155	0.70374	-80.9097	172.416	0.639039	-419.669	210.879	0.0470189	-142.327	155.83	0.361411	-393.686	206.004	0.0564894
chr8q	-495.382	188.242	0.00863267	15.3387	206.187	0.940714	71.599	174.767	0.682129	26.0796	204.844	0.898718	-196.319	150.522	0.192456	-189.479	186.755	0.310559	-147.083	137.35	0.284498	-177.53	184.27	0.335585
chr9p	-304	140.311	0.0305027	32.5879	148.291	0.826107	75.3306	132.422	0.569577	39.8869	147.381	0.786726	-194.394	98.3075	0.0482732	-80.5204	123.114	0.513245	-104.515	90.8976	0.2505	-74.3235	121.147	0.539699
chr9q	-466.347	124.169	0.000182717	55.3001	136.292	0.685016	200.748	114.852	0.0807898	57.6283	135.134	0.66987	-293.631	103.884	0.00479861	-248.842	125.514	0.0476882	-108.045	94.1336	0.251332	-241.878	123.42	0.0503166
chr10p	-372.479	196.652	0.0586354	241.011	209.728	0.250901	257.054	180.041	0.153825	256.533	207.887	0.217632	-88.9243	160.558	0.579866	-389.895	197.179	0.0484114	-193.56	143.155	0.176796	-350.893	193.286	0.0699314
chr10q	-1130.35	182.44	9.03071e-10	-534.937	211.909	0.0117741	-479.344	170.549	0.00505916	-521.65	209.931	0.0131541	-747.64	148.27	5.6194e-07	-624.787	194.394	0.00135896	-606.356	135.988	9.34874e-06	-611.012	191.046	0.00143747
chr11p	-617.519	150.553	4.45829e-05	-99.7252	163.829	0.542863	-31.3697	140.568	0.823457	-99.9305	162.689	0.539206	-155.073	125.22	0.215875	76.8102	153.639	0.617237	-19.9274	114.525	0.861903	70.78	151.238	0.639896
chr11q	-609.823	155.621	9.52186e-05	-86.6131	165.639	0.601161	22.8517	141.394	0.87164	-75.2618	164.354	0.647108	-281.196	122.869	0.0223147	-338.254	150.662	0.0249851	-257.334	110.336	0.0198877	-322.294	148.036	0.0297283
chr12p	-620.534	155.592	7.43858e-05	-129.845	176.367	0.461876	64.9905	150.618	0.666259	-119.081	172.566	0.490427	-346.414	116.764	0.00312334	-240.238	148.449	0.106103	-157.047	109.819	0.153202	-234.508	142.704	0.100976
chr12q	-674.15	207.336	0.00119318	-101.029	224.661	0.653047	-145.79	190.93	0.445332	-88.7744	223.061	0.690743	-2.64332	159.372	0.986771	76.9936	194.997	0.693058	-55.2932	145.253	0.703546	84.8152	192.292	0.659275
chr13q	-492.467	205.543	0.0167961	-135.097	215.666	0.531214	-4.00891	184.862	0.982704	-122.793	214.583	0.567313	-90.4267	154.128	0.557564	-273.018	186.569	0.143748	-97.1229	137.001	0.478573	-255.377	184.506	0.1667
chr14q	-528.862	176.66	0.00284553	-5.81263	191.718	0.975821	14.0925	160.263	0.929953	-2.73006	189.864	0.988531	-146.922	137.153	0.284404	-95.5708	169.357	0.572708	-144.131	121.981	0.237742	-89.9345	166.147	0.588475
chr15q	-344.763	246.479	0.162712	52.8419	276.465	0.848527	255.003	231.192	0.270743	78.5231	271.275	0.772393	-106.153	184.27	0.564911	-18.543	230.711	0.935985	-68.3634	172.05	0.69134	-5.87003	223.626	0.979074
chr16p	-468.269	137.372	0.000679487	13.3765	148.467	0.928229	92.8402	129.088	0.472193	17.721	147.374	0.904314	-187.034	109.919	0.089158	65.2441	136.438	0.63262	-68.2234	101.201	0.500384	59.6017	134.042	0.656681
chr16q	-311.657	204.496	0.128053	140.302	227.828	0.53826	161.378	191.954	0.400861	134.601	224.352	0.548778	-498.854	169.55	0.00338997	-297.943	212.539	0.161517	-382.253	154.465	0.0136245	-319.088	205.985	0.121989
chr17p	-385.707	104.074	0.000219352	-8.59325	112.198	0.938962	176.342	98.1909	0.0727426	-5.26486	111.647	0.962396	-76.0532	86.1316	0.377406	3.21764	103.525	0.97521	92.692	79.6203	0.244567	7.4545	102.396	0.941977
chr17q	-661.61	117.798	2.43813e-08	-85.5126	132.313	0.518219	76.8984	110.008	0.484677	-81.1887	131.187	0.53612	-298.595	96.7561	0.00207635	-50.6947	118.195	0.668072	-49.1853	88.0424	0.576505	-52.1029	116.373	0.654443
chr18p	-510.536	133.278	0.000135313	-24.4584	147.187	0.868054	40.385	123.706	0.744141	-19.5726	146.054	0.893421	-249.473	106.452	0.0192863	-224.885	131.096	0.0865613	-120.593	97.5312	0.216562	-213.044	129.158	0.0993651
chr18q	-582.98	184.882	0.00167067	-129.237	203.045	0.524627	60.6412	171.726	0.72408	-112.6	201.065	0.575613	4.45234	147.347	0.975901	-24.5292	181.052	0.892263	18.4231	134.759	0.891292	-11.4764	177.494	0.948463
chr19p	-272.515	149.218	0.0681596	-43.6877	163.387	0.789236	143.594	138.589	0.300447	-31.9633	161.996	0.843634	-60.7582	109.953	0.580696	-84.7552	142.663	0.552611	47.8282	100.307	0.633614	-77.6162	140.002	0.579469
chr19q	-464.604	160.382	0.00389658	-345.496	178.041	0.0527564	-47.8711	150.081	0.749853	-321.022	176.509	0.0694195	-337.955	125.711	0.00736566	-499.357	152.863	0.00114668	-342.825	116.761	0.00344217	-475.298	150.606	0.00167666
chr20p	-570.269	137.823	3.79571e-05	3.28737	153.8	0.982951	-50.2942	128.85	0.696372	-2.25836	152.139	0.98816	-272.002	109.282	0.0129688	-89.7372	140.248	0.522418	-94.7838	100.712	0.346857	-85.9286	137.199	0.531274
chr20q	-590.416	165.557	0.00038675	-61.1911	195.481	0.754353	50.2207	162.002	0.756653	-83.2625	191.041	0.663106	-138.576	130.691	0.289358	84.9117	175.937	0.629514	-46.0783	126.946	0.716734	49.4753	168.613	0.769328
chr21q	-362.691	167.07	0.0303382	-88.6089	186.754	0.635345	251.335	157.815	0.111791	-68.279	184.337	0.711218	-31.1133	130.517	0.811666	-75.5779	163.308	0.643687	-70.6807	122.429	0.563947	-66.2587	159.265	0.677557
chr22q	-711.037	126.204	2.34731e-08	-360.836	141.96	0.0111951	-127.268	119.731	0.288087	-348.585	140.517	0.0132944	-285.842	102.426	0.00536914	-233.17	128.206	0.0692881	-138.662	95.5866	0.147226	-224.308	125.75	0.0748314
TL, telomere length. β coefficients represent differences in TL per chromosome arm between ancestry groups. SE, standard error. P values are from two-sided t-tests.
Unadjusted models include ancestry as the primary predictor only.
Adjusted models include age, sex, BMI, smoking status, and batch as covariates.
Batch was handled using three alternative approaches: included as a fixed effect, pre-adjusted by regressing TL on batch prior to analysis, or modeled as a random effect.
No adjustment for multiple comparisons was performed

## Sheet: Supplementary Data 5
Supplementary Data 5. Association between sex and TL for each chromosome arm
	Reported Association (Female vs Male and TL)
Chromosome Arm	n	Unadjusted model			Batch modeled as a fixed effect			Pre-adjust for batch			Batch modeled as a random effect
		Beta unadjusted	SE unadjusted	P unadjusted	Beta adjusted	SE adjusted	P adjusted	Beta adjusted	SE adjusted	P adjusted	Beta adjusted	SE adjusted	P adjusted
chr1p	1056	-136.372	112.342	0.225055	-166.636	108.792	0.125901	-160.897	108.69	0.13909	-162.007	107.024	0.130392
chr1q	1023	-265.735	97.9944	0.00680553	-153.771	91.3826	0.0927399	-148.861	91.2696	0.103202	-128.001	90.0405	0.155451
chr2p	928	-203.849	117.692	0.0835975	-125.272	107.871	0.24582	-120.635	107.791	0.263368	-126.856	106.407	0.233499
chr2q	545	-217.438	146.842	0.139248	-365.957	139.79	0.00910164	-355.632	139.4	0.0110151	-375.3	136.356	0.00611774
chr3p	769	-147.427	150.704	0.328256	-311.826	139.643	0.0258413	-304.565	139.453	0.0292699	-309.508	138.15	0.0253547
chr3q	781	96.5385	119.905	0.420993	-283.864	121.336	0.0195677	-273.632	121.076	0.0241012	-277.311	120.36	0.0214867
chr4p	723	-178.94	127.712	0.161608	-111.675	120.462	0.354211	-110.64	120.15	0.357443	-101.15	117.15	0.388197
chr4q	471	-523.162	199.545	0.00903181	-377.282	184.058	0.0409595	-365.186	183.38	0.0470285	-376.916	180.803	0.0376483
chr5p	801	-321.86	145.486	0.0272269	-52.9564	129.088	0.681746	-51.4658	128.999	0.690029	-27.1919	129.798	0.834116
chr5q	674	-112.929	133.912	0.399353	-410.269	126.231	0.00121242	-402.594	126.06	0.00147163	-413.907	124.511	0.00093527
chr6p	469	-133.366	137.89	0.333949	-34.9794	135.665	0.79665	-26.2562	135.094	0.845985	-17.6448	132.307	0.893965
chr6q	848	-256.1	126.754	0.0436511	-231.886	118.354	0.050416	-227.29	118.243	0.054918	-197.027	116.886	0.0922395
chr7p	828	-322.346	126.747	0.0111651	-319.193	122.397	0.00927915	-309.992	122.137	0.0113316	-300.102	119.971	0.0125627
chr7q	893	-216.529	121.128	0.0741793	-269.857	113.971	0.0181121	-264.095	113.847	0.0205833	-244.825	111.943	0.0290004
chr8p	638	-183.457	152.122	0.228272	-237.153	144.486	0.10123	-226.901	144.16	0.116005	-237.393	141.949	0.0949467
chr8q	977	-214.155	131.703	0.104264	-235.685	124.42	0.058489	-227.973	124.307	0.0669701	-186.826	122.594	0.12785
chr9p	992	-204.346	84.4642	0.0157287	-241.165	80.2979	0.0027382	-239.824	80.2211	0.00286392	-248.665	80.0039	0.00193676
chr9q	1015	-181.126	90.1633	0.0448166	-244.381	84.058	0.00372659	-240.635	83.9127	0.00422154	-235.098	82.5525	0.00449112
chr10p	686	-360.47	139.109	0.00976626	-299.291	130.171	0.0218008	-290.472	130.032	0.0258223	-262.649	129.173	0.0424111
chr10q	856	-78.3347	134.849	0.561458	-305.191	122.907	0.0132193	-296.171	122.763	0.0160546	-276.036	120.907	0.0226753
chr11p	943	-286.87	109.467	0.00891868	-240.606	105.428	0.0227045	-233.093	105.298	0.0270956	-207.321	103.901	0.0462937
chr11q	988	-361	106.632	0.000738559	-174.414	100.506	0.0829932	-169.801	100.386	0.0910647	-177.468	98.903	0.0730631
chr12p	636	21.8833	107.619	0.838935	-199.532	97.7623	0.041676	-195.535	97.5622	0.0454804	-201.087	99.6208	0.0439624
chr12q	857	-262.008	139.218	0.0601771	-71.6944	131.625	0.586114	-66.1111	131.415	0.615045	-46.8389	128.58	0.715741
chr13q	846	-443.477	135.858	0.00114164	-296.728	125.147	0.0179659	-293.594	125.045	0.0191129	-267.109	123.593	0.0309629
chr14q	768	-293.35	122.189	0.0165969	-352.2	114.54	0.00218207	-344.927	114.376	0.00264967	-321.445	112.227	0.00429567
chr15q	382	80.9225	167.302	0.628883	-402.002	163.302	0.0142908	-376.202	162.601	0.0212357	-352.718	159.216	0.0273414
chr16p	974	-264.555	96.1302	0.00603266	-162.733	92.1739	0.0777984	-158.253	92.0565	0.0859215	-139.637	91.0868	0.125602
chr16q	581	-217.408	144.039	0.131751	-147.333	133.517	0.27029	-141.396	133.173	0.288803	-127.134	130.768	0.331357
chr17p	1305	-172.31	73.5443	0.0192824	-159.111	69.8007	0.0228001	-156.266	69.7514	0.0252398	-130.168	69.6913	0.0620183
chr17q	1165	-154.782	85.2177	0.069579	-199.205	78.6001	0.0113957	-196.819	78.5198	0.0123264	-180.612	78.1275	0.020966
chr18p	1069	-243.926	93.4532	0.00917728	-100.22	87.8024	0.253952	-97.1124	87.7363	0.268604	-112.219	86.8922	0.19682
chr18q	866	-69.3812	127.694	0.587036	-103.193	120.819	0.393284	-101.085	120.682	0.402484	-112.922	119.46	0.344787
chr19p	850	-178.312	95.0897	0.0611083	-179.407	91.6712	0.0506731	-174.714	91.5444	0.0566662	-151.879	90.1464	0.0923971
chr19q	653	-269.882	112.909	0.0171203	-212.731	106.032	0.045249	-207.269	105.93	0.0508239	-194.225	105.402	0.0658333
chr20p	1031	-354.346	95.9714	0.000233992	-138.099	90.6197	0.127836	-137.859	90.5083	0.128029	-159.559	89.9269	0.0763074
chr20q	707	-141.906	116.479	0.223518	-248.13	112.814	0.0281771	-233.089	112.488	0.0386224	-227.977	113.535	0.0450308
chr21q	595	-197.146	116.135	0.0901168	-424.95	109.592	0.000117646	-418.688	109.423	0.00014419	-392.151	110.841	0.000435243
chr22q	915	-266.987	92.0069	0.00379921	-157.052	86.5167	0.0698148	-149.286	86.3724	0.0842583	-146.905	86.378	0.0893396
TL, telomere length. β coefficients represent differences in TL per chromosome arm between sex (Female vs Male). SE, standard error. P values are from two-sided t-tests.
Unadjusted models include sex as the primary predictor only.
Adjusted models include age, ancestry, BMI, smoking status, and batch as covariates.
Batch was handled using three alternative approaches: included as a fixed effect, pre-adjusted by regressing TL on batch prior to analysis, or modeled as a random effect.
No adjustment for multiple comparisons was performed

## Sheet: Supplementary Data 6
Supplementary Data 6. Association between smoking status and TL for each chromosome arm
	Reported Association (Never vs Ever Smoker and TL)
Chromosome Arm	n	Unadjusted model			Batch modeled as a fixed effect			Pre-adjust for batch			Batch modeled as a random effect
		Beta unadjusted	SE unadjusted	P unadjusted	Beta adjusted	SE adjusted	P adjusted	Beta adjusted	SE adjusted	P adjusted	Beta adjusted	SE adjusted	P adjusted
chr1p	1056	-136.372	112.342	0.225055	75.0128	108.905	0.491108	72.3547	108.86	0.506418	74.1572	107.925	0.492162
chr1q	1023	-265.735	97.9944	0.00680553	-93.0444	91.4468	0.309175	-94.7655	91.4072	0.300106	-75.0403	91.0794	0.41019
chr2p	928	-203.849	117.692	0.0835975	-25.6219	108.927	0.81409	-28.9456	108.89	0.790435	-37.362	108.025	0.729525
chr2q	545	-217.438	146.842	0.139248	65.3578	141.056	0.643308	56.7369	140.955	0.687466	57.7722	139.678	0.679325
chr3p	769	-147.427	150.704	0.328256	93.7287	140.849	0.505962	90.4197	140.73	0.520741	54.9876	140.161	0.694934
chr3q	781	96.5385	119.905	0.420993	195.57	118.837	0.100237	190.145	118.537	0.109105	196.598	117.871	0.0957404
chr4p	723	-178.94	127.712	0.161608	-109.806	119.136	0.357007	-107.352	119.01	0.367338	-116.68	117.888	0.32263
chr4q	471	-523.162	199.545	0.00903181	-213.828	191.183	0.263971	-222.937	190.777	0.243188	-233.39	189.689	0.219182
chr5p	801	-321.86	145.486	0.0272269	-138.461	130.761	0.289978	-139.776	130.736	0.285335	-178.571	132.643	0.178607
chr5q	674	-112.929	133.912	0.399353	55.7717	127.697	0.662435	57.9025	127.594	0.650121	65.3775	127.26	0.607612
chr6p	469	-133.366	137.89	0.333949	-13.5968	136.608	0.92076	-15.8757	136.555	0.907499	-32.6774	136.396	0.810764
chr6q	848	-256.1	126.754	0.0436511	-36.3628	118.342	0.758716	-38.3521	118.232	0.745733	-41.5075	117.589	0.724186
chr7p	828	-322.346	126.747	0.0111651	-49.7682	123.696	0.687538	-57.7177	123.488	0.640343	-64.253	121.845	0.598105
chr7q	893	-216.529	121.128	0.0741793	3.26552	115.079	0.977368	-2.66466	114.984	0.981517	2.11032	113.73	0.9852
chr8p	638	-183.457	152.122	0.228272	-23.3587	145.334	0.872363	-22.4634	145.211	0.877112	-27.3415	144.584	0.850071
chr8q	977	-214.155	131.703	0.104264	-19.6673	123.947	0.873959	-20.5907	123.902	0.868045	-20.007	123.295	0.871127
chr9p	992	-204.346	84.4642	0.0157287	-74.4478	80.1494	0.35319	-76.1812	80.1039	0.341825	-54.8989	80.4972	0.495401
chr9q	1015	-181.126	90.1633	0.0448166	12.4883	84.2762	0.882229	11.6108	84.2224	0.89038	25.6432	84.1415	0.76061
chr10p	686	-360.47	139.109	0.00976626	-69.1763	130.175	0.595311	-73.5915	130.08	0.57176	-52.3267	129.271	0.685766
chr10q	856	-78.3347	134.849	0.561458	91.0721	125.77	0.469198	92.8227	125.705	0.460466	103.777	124.437	0.404531
chr11p	943	-286.87	109.467	0.00891868	-154.613	105.142	0.141762	-156.791	105.099	0.136082	-160.791	104.675	0.124852
chr11q	988	-361	106.632	0.000738559	-128.612	100.524	0.20106	-130.84	100.392	0.192782	-118.449	99.1292	0.232417
chr12p	636	21.8833	107.619	0.838935	185.094	103.654	0.0746387	192.483	103.345	0.0629992	196.831	105.562	0.0627045
chr12q	857	-262.008	139.218	0.0601771	-112.697	131.6	0.392044	-113.124	131.557	0.390096	-112.882	131.061	0.38932
chr13q	846	-443.477	135.858	0.00114164	-174.495	125.693	0.165432	-172.681	125.626	0.169637	-188.406	125.474	0.133589
chr14q	768	-293.35	122.189	0.0165969	-18.546	114.66	0.871548	-21.5979	114.615	0.850584	-11.9832	113.812	0.916175
chr15q	382	80.9225	167.302	0.628883	236.06	163.243	0.149019	236.279	163.096	0.148275	180.874	161.956	0.264797
chr16p	974	-264.555	96.1302	0.00603266	-55.1638	91.874	0.548363	-56.1859	91.7948	0.540629	-41.2219	91.9791	0.654134
chr16q	581	-217.408	144.039	0.131751	-105.164	141.675	0.458221	-114.56	141.208	0.417542	-96.0053	138.802	0.489425
chr17p	1305	-172.31	73.5443	0.0192824	-38.7118	70.1492	0.581148	-39.1382	70.1283	0.576876	-25.8054	70.6788	0.715091
chr17q	1165	-154.782	85.2177	0.069579	-12.4761	78.6474	0.873986	-12.4913	78.6073	0.873769	-15.1623	79.0771	0.847979
chr18p	1069	-243.926	93.4532	0.00917728	-96.6011	88.7041	0.276392	-97.7492	88.6847	0.270622	-79.9684	88.3683	0.365701
chr18q	866	-69.3812	127.694	0.587036	166.656	121.473	0.170439	161.934	121.427	0.182695	153.373	121.075	0.205587
chr19p	850	-178.312	95.0897	0.0611083	35.4327	91.9427	0.700056	31.6199	91.8707	0.730799	49.8259	91.1544	0.584792
chr19q	653	-269.882	112.909	0.0171203	-76.6582	107.456	0.475867	-77.4629	107.386	0.470957	-81.8057	107.858	0.448453
chr20p	1031	-354.346	95.9714	0.000233992	-166.082	91.8333	0.0708221	-169.59	91.7445	0.0648198	-155.563	91.3485	0.0888803
chr20q	707	-141.906	116.479	0.223518	39.3697	114.78	0.731703	33.6009	114.731	0.769712	77.8786	117.023	0.50595
chr21q	595	-197.146	116.135	0.0901168	-13.3781	111.495	0.904534	-14.4852	111.435	0.896621	16.9792	113.317	0.880944
chr22q	915	-266.987	92.0069	0.00379921	-157.757	87.0067	0.0701422	-158.006	86.9587	0.0695459	-142.051	87.8927	0.106403
TL, telomere length. β coefficients represent differences in TL per chromosome arm between smoking status (Never vs Ever smoker). SE, standard error. P values are from two-sided t-tests.
Unadjusted models include smoking status as the primary predictor only.
Adjusted models include age, ancestry, BMI, sex, and batch as covariates.
Batch was handled using three alternative approaches: included as a fixed effect, pre-adjusted by regressing TL on batch prior to analysis, or modeled as a random effect.
No adjustment for multiple comparisons was performed

## Sheet: Supplementary Data 7
Supplementary Data 7. Association between age and TL for each chromosome arm
Chromosome Arm	Reported Association (Age and TL)
	n		Unadjusted model			Batch modeled as a fixed effect			Pre-adjust for batch			Batch modeled as a random effect
		Pearson R	Beta unadjusted	SE unadjusted	P unadjusted	Beta adjusted	SE adjusted	P adjusted	Beta adjusted	SE adjusted	P adjusted	Beta adjusted	SE adjusted	P adjusted
chr1p	1056	-0.200216	-136.372	112.342	0.225055	-20.3567	3.318	1.20778e-09	-20.3497	3.31752	1.21643e-09	-20.1412	3.29829	1.43303e-09
chr1q	1023	-0.260094	-265.735	97.9944	0.00680553	-21.3318	2.67825	4.45785e-15	-21.4186	2.67778	3.44284e-15	-21.227	2.67752	5.85896e-15
chr2p	928	-0.257539	-203.849	117.692	0.0835975	-25.5005	3.18723	3.74788e-15	-25.4991	3.18632	3.69118e-15	-25.6101	3.16015	1.68828e-15
chr2q	545	-0.193026	-217.438	146.842	0.139248	-17.3825	4.36035	7.65217e-05	-17.5806	4.35563	6.23195e-05	-18.1586	4.28912	2.70656e-05
chr3p	769	-0.231393	-147.427	150.704	0.328256	-25.8274	4.3525	4.51464e-09	-26.0187	4.34845	3.37634e-09	-26.231	4.3271	2.11735e-09
chr3q	781	-0.0668892	96.5385	119.905	0.420993	-5.98424	3.43265	0.0816786	-6.04271	3.43105	0.078607	-5.69716	3.44711	0.0987918
chr4p	723	-0.269418	-178.94	127.712	0.161608	-26.0878	3.56391	6.77875e-13	-26.1774	3.56283	5.60076e-13	-25.8828	3.53823	6.93389e-13
chr4q	471	-0.242031	-523.162	199.545	0.00903181	-24.2086	5.51201	1.39989e-05	-24.3023	5.50584	1.26946e-05	-24.7446	5.49087	8.36539e-06
chr5p	801	-0.255646	-321.86	145.486	0.0272269	-28.1791	3.85544	6.65355e-13	-28.2364	3.85516	5.9744e-13	-29.3709	3.91043	1.58759e-13
chr5q	674	-0.212074	-112.929	133.912	0.399353	-20.206	3.81427	1.60477e-07	-20.193	3.81317	1.62011e-07	-20.0114	3.80957	2.01887e-07
chr6p	469	-0.175871	-133.366	137.89	0.333949	-15.7819	4.04644	0.000110744	-15.5044	4.0405	0.000142094	-15.3493	4.04438	0.000167287
chr6q	848	-0.235623	-256.1	126.754	0.0436511	-23.6217	3.49215	2.52884e-11	-23.618	3.4908	2.50097e-11	-24.0295	3.48286	1.02979e-11
chr7p	828	-0.210362	-322.346	126.747	0.0111651	-20.2333	3.66797	4.66158e-08	-20.279	3.66713	4.32277e-08	-20.1097	3.65075	4.85224e-08
chr7q	893	-0.254872	-216.529	121.128	0.0741793	-22.8952	3.49788	1.00933e-10	-23.1216	3.49681	6.5765e-11	-22.8636	3.46623	7.26377e-11
chr8p	638	-0.271884	-183.457	152.122	0.228272	-28.3288	4.4224	2.95966e-10	-28.6132	4.42002	1.94507e-10	-28.6285	4.40619	1.66514e-10
chr8q	977	-0.222184	-214.155	131.703	0.104264	-24.8267	3.78932	9.26379e-11	-24.9191	3.78901	7.89326e-11	-25.1907	3.78065	4.49594e-11
chr9p	992	-0.190571	-204.346	84.4642	0.0157287	-13.7766	2.4654	2.9813e-08	-13.8074	2.46515	2.77114e-08	-13.5449	2.48734	6.52746e-08
chr9q	1015	-0.255984	-181.126	90.1633	0.0448166	-19.9835	2.56367	1.61654e-14	-20.0432	2.56307	1.3386e-14	-19.5417	2.56654	6.1112e-14
chr10p	686	-0.257273	-360.47	139.109	0.00976626	-23.9964	3.90103	1.32371e-09	-24.2015	3.89875	9.44097e-10	-25.6409	3.8898	8.75271e-11
chr10q	856	-0.198402	-78.3347	134.849	0.561458	-20.9424	3.72207	2.50656e-08	-21.0157	3.72154	2.23481e-08	-20.691	3.69788	2.97367e-08
chr11p	943	-0.222342	-286.87	109.467	0.00891868	-19.1142	3.08248	8.45074e-10	-19.1164	3.08175	8.33513e-10	-18.8103	3.07634	1.42239e-09
chr11q	988	-0.289969	-361	106.632	0.000738559	-28.4794	3.0175	2.72696e-20	-28.5538	3.01722	2.17904e-20	-28.3596	3.00646	2.81082e-20
chr12p	636	-0.32143	21.8833	107.619	0.838935	-22.9301	2.93003	2.19435e-14	-23.1652	2.92663	1.13942e-14	-20.8599	2.9984	8.78131e-12
chr12q	857	-0.228037	-262.008	139.218	0.0601771	-22.2695	4.00634	3.65503e-08	-22.5167	4.00482	2.56321e-08	-23.128	3.98287	8.99955e-09
chr13q	846	-0.233229	-443.477	135.858	0.00114164	-23.0179	3.73013	1.06237e-09	-23.0928	3.72986	9.38045e-10	-23.9383	3.73757	2.51017e-10
chr14q	768	-0.320084	-293.35	122.189	0.0165969	-28.8513	3.43777	2.36151e-16	-29.0388	3.43705	1.52042e-16	-28.8182	3.41776	1.70852e-16
chr15q	382	-0.24366	80.9225	167.302	0.628883	-20.0871	4.77747	3.29631e-05	-20.7684	4.77012	1.73834e-05	-20.0394	4.74011	2.9757e-05
chr16p	974	-0.21746	-264.555	96.1302	0.00603266	-16.8599	2.67536	4.48101e-10	-16.8506	2.67498	4.5524e-10	-16.3294	2.6939	1.93157e-09
chr16q	581	-0.140429	-217.408	144.039	0.131751	-12.9623	4.08646	0.0015964	-13.1193	4.08113	0.00138065	-12.4474	4.0494	0.00221374
chr17p	1305	-0.214057	-172.31	73.5443	0.0192824	-14.5679	2.11787	9.40817e-12	-14.5965	2.11744	8.50294e-12	-13.6107	2.13287	2.43824e-10
chr17q	1165	-0.291385	-154.782	85.2177	0.069579	-21.3489	2.33043	2.30443e-19	-21.4126	2.33001	1.79116e-19	-20.0745	2.33808	2.87348e-17
chr18p	1069	-0.225711	-243.926	93.4532	0.00917728	-18.9657	2.64728	1.46969e-12	-19.038	2.64674	1.202e-12	-18.8868	2.64161	1.61829e-12
chr18q	866	-0.296292	-69.3812	127.694	0.587036	-30.8188	3.69493	2.96889e-16	-30.9626	3.6937	2.13795e-16	-29.8976	3.6734	1.40021e-15
chr19p	850	-0.220245	-178.312	95.0897	0.0611083	-16.2419	2.78049	7.42341e-09	-16.3369	2.77945	6.01227e-09	-15.4922	2.76936	3.00035e-08
chr19q	653	-0.198884	-269.882	112.909	0.0171203	-15.527	3.1795	1.32051e-06	-15.7572	3.17762	9.10926e-07	-14.5722	3.1944	6.07487e-06
chr20p	1031	-0.210524	-354.346	95.9714	0.000233992	-15.0311	2.75537	6.14837e-08	-15.1314	2.75406	4.9623e-08	-14.72	2.74425	1.00728e-07
chr20q	707	-0.26087	-141.906	116.479	0.223518	-23.5779	3.3681	6.07093e-12	-23.401	3.36595	8.34092e-12	-22.3297	3.43354	1.49801e-10
chr21q	595	-0.266426	-197.146	116.135	0.0901168	-19.2047	3.3421	1.47797e-08	-19.2447	3.33912	1.341e-08	-17.2166	3.37316	4.50315e-07
chr22q	915	-0.258779	-266.987	92.0069	0.00379921	-19.4186	2.51984	3.42895e-14	-19.5085	2.51935	2.60526e-14	-18.9669	2.555	2.63131e-13
TL, telomere length. β coefficients represent association of TL per chromosome arm with age (continuous). SE, standard error. P values are from two-sided t-tests.
Unadjusted models include age as the primary predictor only.
Adjusted models include smoking status, ancestry, BMI, sex, and batch as covariates.
Batch was handled using three alternative approaches: included as a fixed effect, pre-adjusted by regressing TL on batch prior to analysis, or modeled as a random effect.
No adjustment for multiple comparisons was performed

## Sheet: Supplementary Data 8
Supplementary Data 8. Interaction effect between fixed effect covariates and chromosome arm on TL variation
Interaction with Chromosome Arm	P (LRT)
TL ~ Age + Sex + Smoking + BMI + Ancestry + Batch + (1+Age|Chr) + 1|Individual	1.61916e-16
TL ~ Sex + Age + Smoking + BMI + Ancestry + Batch + (1+Sex|Chr) + 1|Individual	0.480087
TL ~ Smoking + Age + Sex + BMI + Ancestry + Batch + (1+Smoking|Chr) + 1|Individual	0.0393579
TL ~ Ancestry + Age + Sex + Smoking + BMI + Batch + (1+Ancestry|Chr) + 1|Individual	0.157858
LRT, likelihood ratio test
P-values correspond to χ² LRTs comparing each model to a reduced model lacking the interaction term.
Interaction effect is specified as (1 + X| Chr)
No adjustment for multiple comparisons was performed

## Sheet: Supplementary Data 9
Supplementary Data 9. Association of chronic disease status with mean and shortest TL
Cardiovascular disease conditions	Cases	Controls	ORmin	P	ORfull	P
(hypertension, ischemic heart disease, and heart failure)	(n)	(n)	(95% CI)		(95% CI)
Association with mean TL	844	1148	0.92	0.22	0.94	0.4
			(0.80, 1.05)		(0.82,1.08)		1
Association with shortest TL	844	1148	0.92	0.12	0.94	0.26
			(0.83, 1.02)		(0.84, 1.05)
Hypertension
Association with mean TL	832	1160	0.93	0.31	0.96	0.56
			(0.81, 1.07)		(0.83, 1.10)
Association with shortest TL	832	1160	0.92	0.1	0.95	0.34
			(0.82, 1.02)		(0.85, 1.06)
Type 2 Diabetes
Association with mean TL	452	1540	0.97	0.7	1	0.95
			(0.83, 1.13)		(0.85,1.18)
Association with shortest TL	452	1540	0.99	0.91	1.03	0.66
			(0.88, 1.12)		(0.91, 1.17)
OR = odds ratio; CI = confidence interval.
Estimates are from logistic regression models. Odds ratios per 1kb increase in telomere length or per unit increase in short telomere abundance
The minimal model is adjusted for age and batch. The full model is adjusted for age, sex, batch, BMI, ancestry, and smoking.

## Sheet: Supplementary Data 10
Supplementary Data 10. Human Pangenome Reference Consortium (HPRC) samples analysed
SRA accession IDs	Sample ID	Short reads URL
SRR18189646	HG00609	ftp://ftp.sra.ebi.ac.uk/vol1/run/ERR398/ERR3988800/HG00609.final.cram
SRR18158610	HG00642	ftp://ftp.sra.ebi.ac.uk/vol1/run/ERR398/ERR3988809/HG00642.final.cram
SRR18189645	HG00738	ftp://ftp.sra.ebi.ac.uk/vol1/run/ERR398/ERR3988825/HG00738.final.cram
SRR18189644	HG01099	ftp://ftp.sra.ebi.ac.uk/vol1/run/ERR398/ERR3988838/HG01099.final.cram
SRR18189643	HG01255	ftp://ftp.sra.ebi.ac.uk/vol1/run/ERR398/ERR3988861/HG01255.final.cram
SRR18189642	HG01433	ftp://ftp.sra.ebi.ac.uk/vol1/run/ERR398/ERR3988882/HG01433.final.cram
SRR18189641	HG01496	ftp://ftp.sra.ebi.ac.uk/vol1/run/ERR398/ERR3988889/HG01496.final.cram
SRR18158605	HG01884	ftp://ftp.sra.ebi.ac.uk/vol1/run/ERR398/ERR3988940/HG01884.final.cram
SRR18189640	HG01934	ftp://ftp.sra.ebi.ac.uk/vol1/run/ERR398/ERR3988952/HG01934.final.cram
SRR18189663	HG01943	ftp://ftp.sra.ebi.ac.uk/vol1/run/ERR398/ERR3988955/HG01943.final.cram
SRR18189662	HG01981	ftp://ftp.sra.ebi.ac.uk/vol1/run/ERR398/ERR3988966/HG01981.final.cram
SRR18189661	HG01993	ftp://ftp.sra.ebi.ac.uk/vol1/run/ERR398/ERR3988970/HG01993.final.cram
SRR18189660	HG02004	ftp://ftp.sra.ebi.ac.uk/vol1/run/ERR398/ERR3988972/HG02004.final.cram
SRR18189659	HG02027	ftp://ftp.sra.ebi.ac.uk/vol1/run/ERR398/ERR3988977/HG02027.final.cram
SRR18189658	HG02083	ftp://ftp.sra.ebi.ac.uk/vol1/run/ERR398/ERR3988987/HG02083.final.cram
SRR18189657	HG02280	ftp://ftp.sra.ebi.ac.uk/vol1/run/ERR398/ERR3989008/HG02280.final.cram
SRR18158587	HG02293	ftp://ftp.sra.ebi.ac.uk/vol1/run/ERR398/ERR3989010/HG02293.final.cram
SRR18158586	HG02300	ftp://ftp.sra.ebi.ac.uk/vol1/run/ERR398/ERR3989011/HG02300.final.cram
SRR18189656	HG02523	ftp://ftp.sra.ebi.ac.uk/vol1/run/ERR398/ERR3989022/HG02523.final.cram
SRR18189655	HG02602	ftp://ftp.sra.ebi.ac.uk/vol1/run/ERR398/ERR3989034/HG02602.final.cram
SRR18189654	HG02615	ftp://ftp.sra.ebi.ac.uk/vol1/run/ERR398/ERR3989037/HG02615.final.cram
SRR18158597	HG02647	ftp://ftp.sra.ebi.ac.uk/vol1/run/ERR398/ERR3989043/HG02647.final.cram
SRR18158608	HG02683	ftp://ftp.sra.ebi.ac.uk/vol1/run/ERR398/ERR3989052/HG02683.final.cram
SRR18189652	HG02698	ftp://ftp.sra.ebi.ac.uk/vol1/run/ERR398/ERR3989056/HG02698.final.cram
SRR18158588	HG02738	ftp://ftp.sra.ebi.ac.uk/vol1/run/ERR398/ERR3989064/HG02738.final.cram
SRR18189651	HG02809	ftp://ftp.sra.ebi.ac.uk/vol1/run/ERR398/ERR3989077/HG02809.final.cram
SRR18189650	HG03654	ftp://ftp.sra.ebi.ac.uk/vol1/run/ERR398/ERR3989196/HG03654.final.cram
SRR18189649	HG03669	ftp://ftp.sra.ebi.ac.uk/vol1/run/ERR398/ERR3989197/HG03669.final.cram
SRR18158607	HG03688	ftp://ftp.sra.ebi.ac.uk/vol1/run/ERR398/ERR3989200/HG03688.final.cram
SRR18189648	HG03710	ftp://ftp.sra.ebi.ac.uk/vol1/run/ERR398/ERR3989206/HG03710.final.cram
SRR18189647	HG03831	ftp://ftp.sra.ebi.ac.uk/vol1/run/ERR398/ERR3989224/HG03831.final.cram
SRR18158598	HG03927	ftp://ftp.sra.ebi.ac.uk/vol1/run/ERR398/ERR3989230/HG03927.final.cram
SRR18158600	HG04115	ftp://ftp.sra.ebi.ac.uk/vol1/run/ERR398/ERR3989236/HG04115.final.cram
SRR18158589	HG04184	ftp://ftp.sra.ebi.ac.uk/vol1/run/ERR398/ERR3989253/HG04184.final.cram
SRR18158602	HG04199	ftp://ftp.sra.ebi.ac.uk/vol1/run/ERR398/ERR3989258/HG04199.final.cram
SRR18158603	HG04204	ftp://ftp.sra.ebi.ac.uk/vol1/run/ERR398/ERR3989259/HG04204.final.cram
